# Supplementary material for: Photosynthetic, morphological, and reproductive variations in Cypripedium tibeticum in relation to different light regimes in a subalpine forest
Source: PLoS One. 2017 Jul 12;12(7):e0181274. doi: 10.1371/journal.pone.0181274 (PMC5507556; doi:10.1371/journal.pone.0181274)
Supplement: S1 Table — (XLSX) [file pone.0181274.s003.xlsx]

## Sheet: S1 Table
S1 Table. Diurnal changes in photosynthetic active radiation (μmol m-2 s-1) in 2012 and 2014.
Date	habitats	replication	07:00:00	09:00:00	11:00:00	13:00:00	15:00:00	17:00:00	19:00:00
2012/05/18	FE	1	591.55	1151.38	1404.13	2101.08	740.39	121.72	37.54
2012/05/18	FE	2	572.08	1147.54	1382.42	1998.34	761.94	117.5	30.35
2012/05/18	FE	3	569.45	1123.9	1412.65	2048.22	751.71	135.94	37.45
2012/05/18	FG	1	75.99	257.34	590.16	1727.35	831.37	120.39	21.77
2012/05/18	FG	2	67.84	310.3	411.29	1881.27	729.12	99.53	28.92
2012/05/18	FG	3	68.75	282.33	380.98	1945.45	764.88	110.85	19.16
2012/05/18	UST	1	21.62	172.91	160.19	140.27	142.22	69.46	16.32
2012/05/18	UST	2	23.83	170.56	154.42	150.11	92.68	54.97	11.14
2012/05/18	UST	3	24.58	161.29	130.66	143.87	132.97	56.79	18.58
2012/09/09	FE	1	98.45	982.31	1100.77	1721.87	1411.12	98.57	35.41
2012/09/09	FE	2	89.68	967.5	1045.8	1781.48	1501.64	96.71	41.91
2012/09/09	FE	3	102.72	994.39	1139.61	1803.12	1490.49	90.23	31.66
2012/09/09	FG	1	30.32	261.23	420.16	1667.59	1210.41	69.44	26.7
2012/09/09	FG	2	29.45	300.71	371.72	1524.11	1392.18	77.24	25.81
2012/09/09	FG	3	47.59	257.46	411.46	1690.21	1269.03	81.57	19.22
2012/09/09	UST	1	14.86	111.24	121.65	132.37	141.76	45.57	10.38
2012/09/09	UST	2	17.48	120.08	139.93	151.31	126.07	49.23	11.44
2012/09/09	UST	3	14.05	123.73	120.99	140.34	150.12	35.92	13.09
2014/05/18	FE	1	497.45	1048.16	1305.83	2127.88	820.42	101.55	35.96
2014/05/18	FE	2	520.19	1090.64	1275.06	1980.77	801.64	120.86	38.18
2014/05/18	FE	3	536.53	1051.36	1340.41	2073.34	773.79	115.87	29.51
2014/05/18	FG	1	80.49	240.1	350.8	1827.44	859.45	135.67	20.74
2014/05/18	FG	2	67.78	320.73	423.09	1907	689.92	95.23	21.58
2014/05/18	FG	3	88.55	307.2	392.38	2061.02	781.63	102.18	17.34
2014/05/18	UST	1	20.12	172.91	170.69	142.37	131.21	60.21	18.9
2014/05/18	UST	2	27.29	170.56	121.3	161.31	93.07	50.99	12.12
2014/05/18	UST	3	38.21	161.29	110.96	120.34	160.21	46.66	17.29
2014/09/13	FE	1	89.11	948.94	1178.32	1770.46	1612.17	102.18	30.31
2014/09/13	FE	2	91.83	951.28	1155.66	1748.23	1591.57	104.83	29.55
2014/09/13	FE	3	99.57	976.13	1080.74	1667.79	1760.24	125.46	36.16
2014/09/13	FG	1	32.04	231.23	408.43	1617.44	1249.44	101.77	22.43
2014/09/13	FG	2	38.24	257.67	401.76	1499.28	1391.35	85.23	26.1
2014/09/13	FG	3	45.81	299.21	392.38	1579.79	1481.09	91.18	24.74
2014/09/13	UST	1	25.43	131.31	123.27	139.93	137.31	45.57	9.43
2014/09/13	UST	2	26.91	123.95	132.58	129.81	131.77	51.23	13.54
2014/09/13	UST	3	22.11	128.07	128.99	120.1	144.39	60.12	10.57
