# Supplementary material for: Photosynthetic, morphological, and reproductive variations in Cypripedium tibeticum in relation to different light regimes in a subalpine forest
Source: PLoS One. 2017 Jul 12;12(7):e0181274. doi: 10.1371/journal.pone.0181274 (PMC5507556; doi:10.1371/journal.pone.0181274)
Supplement: S2 Table — (XLSX) [file pone.0181274.s004.xlsx]

## Sheet: S2 Table
S2 Table. Records of UV-B radiation (W m-2) in the three habitats at noon.
Habitat	Date	Rep1	Rep2	Rep3
FE	2012-05-18	48.89	45.72	51.31
FG	2012-05-18	10.124	14.922	12.441
UST	2012-05-18	0.066	0.117	0.098
FE	2012-09-09	44.53	42.81	50.72
FG	2012-09-09	9.197	8.955	11.902
UST	2012-09-09	0.029	0.031	0.019
FE	2014-05-18	54.12	50.26	44.55
FG	2014-05-18	14.143	12.911	11.857
UST	2014-05-18	0.84	0.135	0.129
FE	2014-09-13	47.32	44.68	45.1
FG	2014-09-13	9.197	8.955	11.902
UST	2014-09-13	0.012	0.021	0.029
