# Supplementary material for: Photosynthetic, morphological, and reproductive variations in Cypripedium tibeticum in relation to different light regimes in a subalpine forest
Source: PLoS One. 2017 Jul 12;12(7):e0181274. doi: 10.1371/journal.pone.0181274 (PMC5507556; doi:10.1371/journal.pone.0181274)
Supplement: S3 Table — (XLSX) [file pone.0181274.s005.xlsx]

## Sheet: S3 Table
S3 Table. Growth of C. tibeticum populations in each quadrats.
Habitat	Site	2012 v.s. 2011	2013 v.s. 2012
FE	A	0.421053	0.185185
FE	B	0.230769	0.125
FE	C	0.111111	0.3
FG	A	0.283019	0.308824
FG	B	0.5	0.666667
FG	C	0.645833	0.43038
UST	A	0.142857	-0.25
UST	B	0	0.2
UST	C	0.2	-0.111111
